# Supplementary material for: A Comparison between 2-Octyl Cyanoacrylate and Conventional Suturing for the Closure of Epiblepharon Incision Wounds in Children: A Retrospective Case–Control Study
Source: J Clin Med. 2024 Jun 14;13(12):3475. doi: 10.3390/jcm13123475 (PMC11204930; doi:10.3390/jcm13123475)
Supplement: Supplementary file 1 [file jcm-13-03475-s001.zip]

Archive with 1 entries (1 files):
- jcm-2988833-supplementary.pdf
